# Supplementary material for: Annotated Checklist of Poroid Hymenochaetoid Fungi in Central Asia: Taxonomic Diversity, Ecological Roles, and Potential Distribution Patterns
Source: J Fungi (Basel). 2025 Jan 5;11(1):37. doi: 10.3390/jof11010037 (PMC11767013; doi:10.3390/jof11010037)
Supplement: Supplementary file 1 [file jof-11-00037-s001.zip]

Archive with 1 entries (1 files):
- jof-3345577-supplementary.pdf
